# Supplementary material for: Dynamics of cardiovascular and baroreflex readjustments during a light-to-moderate exercise transient in humans
Source: Eur J Appl Physiol. 2022 Jul 21;122(11):2343–54. doi: 10.1007/s00421-022-05011-4 (PMC9561001; doi:10.1007/s00421-022-05011-4)
Supplement: Supplementary file 1 — Supplementary file1 (XLSX 12 KB) [file 421_2022_5011_MOESM1_ESM.xlsx]

## Sheet: Foglio1
Cardiac output kinetics parameters
Article title	Dynamics of cardiovascular and baroreflex readjustments during a light-to-moderate exercise transient in humans
Journal name	European Journal of Applied Physiology
Author names	Taboni A, Fagoni N, Fontolliet T, Vinetti G, Ferretti G
Corresponding author	Vinetti G; Department of Molecular and Translational Medicine, University of Brescia, Viale Europa 11, 25123 Brescia, Italy; e-mail: giovanni.vinetti@unibs.it
	rest-to-50 W exercise transient					50-to-100 W exercise transient
Subject	Baseline	Amplitude of phase I	Time constant of phase I	Amplitude of phase II	Time constant of phase II	Baseline	Amplitude of phase I	Time constant of phase I	Amplitude of phase II	Time constant of phase II
	(l min-1)	(l min-1)	(s)	(l min-1)	(s)	(l min-1)	(l min-1)	(s)	(l min-1)	(s)
S1	3.37	1.52	2.5	2.04	7.3	6.58	0.00	---	2.49	18.8
S2	4.42	1.45	2.8	1.66	11.0	7.47	0.38	8.93	1.22	36.2
S3	4.89	4.56	4.35	0.00	---	9.30	1.12	5.51	0.86	44.3
S4	4.75	2.11	1.49	1.50	5.3	8.40	1.09	0.20	1.34	100.7
S5	7.74	2.52	0.61	0.72	12.9	12.00	1.37	7.34	1.18	81.8
S6	7.48	6.13	1.43	0.00	---	12.11	1.43	5.39	1.94	9.8
S7	6.37	1.81	1.65	1.14	22.9	9.31	0.36	9.42	1.04	21.9
S8	4.71	1.56	1.68	1.85	15.4	8.18	1.00	3.02	2.34	73.5
S9	5.52	2.66	2.55	1.99	7.3	9.50	0.61	1.62	3.64	25.8
S10	5.23	3.67	1.85	0.03	1.9	8.51	1.74	4.48	1.37	30.5
