# Supplementary material for: Dynamics of cardiovascular and baroreflex readjustments during a light-to-moderate exercise transient in humans
Source: Eur J Appl Physiol. 2022 Jul 21;122(11):2343–54. doi: 10.1007/s00421-022-05011-4 (PMC9561001; doi:10.1007/s00421-022-05011-4)
Supplement: Supplementary file 2 — Supplementary file2 (XLSX 12 KB) [file 421_2022_5011_MOESM2_ESM.xlsx]

## Sheet: Foglio1
Heart rate kinetics parameters
Article title	Dynamics of cardiovascular and baroreflex readjustments during a light-to-moderate exercise transient in humans
Journal name	European Journal of Applied Physiology
Author names	Taboni A, Fagoni N, Fontolliet T, Vinetti G, Ferretti G
Corresponding author	Vinetti G; Department of Molecular and Translational Medicine, University of Brescia, Viale Europa 11, 25123 Brescia, Italy; e-mail: giovanni.vinetti@unibs.it
	rest-to-50 W exercise transient					50-to-100 W exercise transient
Subject	Baseline	Amplitude of phase I	Time constant of phase I	Amplitude of phase II	Time constant of phase II	Baseline	Amplitude of phase I	Time constant of phase I	Amplitude of phase II	Time constant of phase II
	(min-1)	(min-1)	(s)	(min-1)	(s)	(min-1)	(min-1)	(s)	(min-1)	(s)
S1	69	15.9	2.4	9.5	2.4	97	8.0	4.4	17.2	38.3
S2	70	20.8	6.6	6.0	86.0	125	0.0	---	17.4	19.2
S3	82	10.8	0.2	7.5	1.7	109	10.2	4.2	8.1	68.0
S4	75	9.3	2.6	6.6	2.6	100	5.0	3.6	7.2	9.1
S5	97	2.6	0.8	3.6	3.6	97	0.0	---	12.3	15.3
S6	82	5.0	0.1	6.7	1.0	102	9.9	7.9	10.1	161.5
S7	83	0.0	---	20.1	6.4	105	10.8	10.4	15.6	63.4
S8	70	8.4	0.6	0.0	---	84	6.6	3.2	6.3	51.4
S9	86	10.4	0.2	10.9	4.8	118	0.0	---	25.7	25.3
S10	72	9.2	0.5	5.4	0.5	86	9.4	5.9	6.3	39.9
